# Supplementary material for: The Multikinase Inhibitor AD80 Induces Mitotic Catastrophe and Autophagy in Pancreatic Cancer Cells
Source: Cancers (Basel). 2023 Jul 29;15(15):3866. doi: 10.3390/cancers15153866 (PMC10417629; doi:10.3390/cancers15153866)
Supplement: Supplementary file 1 [file cancers-15-03866-s001.zip]

Archive with 6 entries (6 files):
- Figure S1.pdf
- Figure S2.pdf
- Figure S3.pdf
- Figure S4.pdf
- Supplementary Table S1.pdf
- Supplementary Table S2.pdf
